# Supplementary material for: The Experience of COVID-19 Visitor Restrictions among Families of People Living in Long-Term Residential Care Facilities during the First Wave of the Pandemic in Ireland
Source: Int J Environ Res Public Health. 2022 May 27;19(11):6559. doi: 10.3390/ijerph19116559 (PMC9180630; doi:10.3390/ijerph19116559)
Supplement: Supplementary file 1 [file ijerph-19-06559-s001.zip]

Archive with 1 entries (1 files):
- ijerph-1660833-supplementary.pdf
